# Supplementary material for: Drying kinetics, thermodynamic properties and physicochemical characteristics of Rue leaves
Source: Sci Rep. 2024 Jun 24;14:14526. doi: 10.1038/s41598-024-64418-5 (PMC11196716; doi:10.1038/s41598-024-64418-5)
Supplement: Supplementary file 2 — Supplementary Information 2. [file 41598_2024_64418_MOESM2_ESM.xlsx]

## Sheet: Drying kinetics
t (min)	t (h)	MC 40 wb					t (min)	t (h)	MC 50 wb					t (min)	t (h)	MC 60 wb					t (min)	t (h)	MC 70 wb					MC 40 db					MC 50 db					MC 60 db					MC 70 db					DR 40
		R1	R2	R3	R4				R1	R2	R3	R4				R1	R2	R3	R4				R1	R2	R3	R4		R1	R2	R3	R4		R1	R2	R3	R4		R1	R2	R3	R4		R1	R2	R3	R4		R1	R2
0	0	78.5403	78.3107	78.2142	78.45		0	0	77.8611	77.7865	77.7954	78.0163		0	0	77.8242	77.762	78.1875	77.5301		0	0	78.0078	77.9499	78.0338	77.6814		3.6599	3.61056	3.59015	3.64037		3.51694	3.50177	3.50356	3.54883		3.50941	3.49682	3.58453	3.45039		3.54707	3.53513	3.55245	3.48056		-	-
10	0.166667	77.8878	77.4894	77.4345	77.3811		10	0.166667	76.8996	76.8858	76.921	77.1085		10	0.166667	76.2728	76.3308	76.7426	76.1207		10	0.166667	75.3387	75.4113	75.0909	74.4566		3.52239	3.44235	3.43155	3.42108		3.32892	3.32634	3.33294	3.36844		3.21457	3.22491	3.29971	3.18774		3.05494	3.06692	3.0146	2.9149		0.825061	1.00928
20	0.333333	77.4014	76.9823	76.975	77.3024		20	0.333333	75.8854	75.9691	75.8096	76.0365		20	0.333333	74.5464	74.8998	75.0169	74.388		20	0.333333	71.7887	72.2993	72.2168	71.5299		3.42505	3.34448	3.3431	3.40574		3.14687	3.16131	3.13388	3.17302		2.92871	2.98403	3.00271	2.90442		2.54467	2.61001	2.59929	2.51246		0.584032	0.587215
30	0.5	76.9998	76.5867	76.5552	76.8758		30	0.5	74.4901	74.6562	74.6822	74.7254		30	0.5	72.4357	72.7686	72.959	72.4291		30	0.5	68.4815	69.1268	68.7266	68.0296		3.34779	3.27108	3.26533	3.32447		2.92005	2.94574	2.94978	2.95655		2.62788	2.67223	2.69809	2.62701		2.17274	2.23906	2.19761	2.1279		0.463517	0.440412
40	0.666667	76.6007	76.1686	76.1284	76.4669		40	0.666667	72.9563	73.5083	73.3065	73.2303		40	0.666667	70.3305	70.5782	70.5713	69.7053		40	0.666667	64.5829	65.1887	65.0006	64.6431		3.27363	3.19614	3.18908	3.24933		2.69771	2.77477	2.74623	2.73557		2.37046	2.39884	2.39804	2.3009		1.82349	1.87263	1.85719	1.8283		0.444977	0.449587
50	0.833333	76.1787	75.7173	75.6859	76.0432		50	0.833333	71.4224	71.7028	71.7609	71.535		50	0.833333	67.4545	67.4506	68.0664	66.8448		50	0.833333	61.2187	60.4912	60.516	60.3839		3.19792	3.11815	3.11283	3.17419		2.49925	2.53392	2.54119	2.51309		2.07263	2.07226	2.1315	2.01611		1.57856	1.53108	1.53267	1.52423		0.454247	0.467937
60	1	75.8047	75.3233	75.264	75.6405		60	1	69.7861	69.7152	70.2389	69.8447		60	1	64.6477	63.7352	64.8901	63.604		60	1	56.6001	55.343	55.7144	55.3628		3.13303	3.0524	3.04269	3.10518		2.30974	2.30199	2.36009	2.31616		1.82867	1.7575	1.8482	1.74756		1.30415	1.23929	1.25807	1.24028		0.389355	0.394535
70	1.16667	75.4187	74.9066	74.8561	75.2334		70	1.16667	67.8588	67.5844	68.573	68.2318		70	1.16667	61.1536	59.5275	61.1965	59.8285		70	1.16667	50.3442	48.9487	50.5452	49.6323		3.06814	2.98511	2.97711	3.0377		2.11127	2.08493	2.18198	2.1478		1.57424	1.47081	1.57709	1.48933		1.01386	0.958815	1.02205	0.985399		0.389355	0.403711
80	1.33333	75.0106	74.4856	74.3847	74.8417		80	1.33333	66.0515	65.5241	66.3237	66.1807		80	1.33333	56.893	55.3627	57.8591	55.0005		80	1.33333	42.3603	41.9811	43.5074	43.096		3.0017	2.91936	2.90391	2.97483		1.94564	1.90058	1.96945	1.95689		1.31981	1.24028	1.37299	1.22224		0.734917	0.723577	0.770145	0.757347		0.398625	0.394535
90	1.5	74.6087	74.1016	74.009	74.4273		90	1.5	63.4799	63.3047	64.4229	64.0807		90	1.5	52.4104	50.5697	53.3365	50.1696		90	1.5	36.0952	33.8168	35.3897	35.2728		2.93835	2.86125	2.84749	2.91042		1.73822	1.72515	1.8108	1.78402		1.1013	1.02305	1.143	1.00681		0.564827	0.510957	0.547742	0.544945		0.380084	0.348659
100	1.66667	73.8706	73.2542	73.2018	73.6311		100	1.66667	61.0155	60.9393	62.0376	61.5476		100	1.66667	47.6775	45.8639	48.8266	44.5423		100	1.66667	27.3569	25.0671	26.1906	27.9766		2.82711	2.73891	2.73159	2.79234		1.56512	1.56012	1.63419	1.60062		0.911224	0.847197	0.954139	0.803176		0.376594	0.334528	0.354841	0.388438		0.667465	0.734019
110	1.83333	73.4961	72.8658	72.8017	73.3182		110	1.83333	58.5564	58.2221	59.9197	59.5361		110	1.83333	41.5946	40.2208	44.6412	40.0271		110	1.83333	19.3888	16.8978	16.7028	18.8266		2.77303	2.68539	2.67669	2.74787		1.41291	1.39361	1.49499	1.47134		0.712169	0.672821	0.806398	0.667421		0.240522	0.203337	0.200521	0.231931		0.324462	0.321133
120	2	72.6679	72.0541	71.8803	72.4735		120	2	55.7661	55.0985	57.5516	57.2751		120	2	37.8458	35.5523	38.4094	37.4822		115	1.91667	14.5459	13.313	13.7687	13.8217		2.6587	2.57834	2.55622	2.63286		1.26071	1.2271	1.3558	1.34056		0.6089	0.551645	0.623626	0.599544		0.170218	0.153575	0.159672	0.160385		0.686006	0.642267
140	2.33333	71.8598	71.243	71.074	71.6846		140	2.33333	50.101	49.3887	51.6892	52.1075		140	2.33333	30.9754	30.9489	34.9301	28.7389									2.55363	2.47742	2.4571	2.53165		1.00405	0.975843	1.06993	1.08801		0.448759	0.448202	0.536809	0.40329							0.315192	0.302783
160	2.66667	70.8457	70.3162	70.057	70.7183		160	2.66667	43.8741	42.3629	45.5026	46.0482		160	2.66667	23.9866	24.5595	28.1668	21.7444									2.43003	2.36884	2.33968	2.4151		0.781707	0.734995	0.834951	0.853505		0.315557	0.325548	0.392114	0.277864							0.370814	0.325721
180	3	69.9942	69.5136	69.1991	69.9353		180	3	37.0166	36.123	39.4254	40.0157		180	3	19.9811	18.8608	24.2727	16.1271									2.33269	2.28015	2.24665	2.32616		0.587719	0.56551	0.650857	0.667102		0.249704	0.23245	0.320529	0.19228							0.292016	0.266082
200	3.33333	69.1062	68.6663	68.2752	69.0653		200	3.33333	31.1967	30.514	33.5186	34.3311		200	3.33333	15.2084	15.7284	18.1353	12.6684									2.2369	2.19145	2.15211	2.23262		0.453419	0.439139	0.504181	0.52279		0.179361	0.186639	0.221527	0.145061							0.287381	0.266082
220	3.66667	68.1797	67.8024	67.2615	68.159		220	3.66667	26.0327	25.5946	28.0024	28.3933		215	3.58333	13.8971	13.5759	16.7864	11.7587									2.14265	2.10582	2.05451	2.14061		0.351949	0.343989	0.388935	0.396517		0.161402	0.157084	0.201727	0.133256							0.282746	0.256907
240	4	67.1626	66.8894	66.2679	67.2639		240	4	21.2522	21.146	23.4665	23.0952																2.04531	2.02018	1.96453	2.05473		0.269877	0.268167	0.306617	0.300309												0.292016	0.256907
260	4.33333	66.1316	65.9054	65.1751	66.2123		260	4.33333	17.3682	17.2664	19.4044	19.0722																1.95261	1.93302	1.87151	1.95965		0.210188	0.208698	0.240762	0.23567												0.27811	0.261494
290	4.83333	64.6132	64.3633	63.5491	64.7702		290	4.83333	13.0812	12.8725	14.6695	14.0535																1.82591	1.80609	1.74341	1.83851		0.150499	0.147743	0.171914	0.163514												0.25339	0.253848
320	5.33333	62.8885	62.7176	61.897	63.0327																							1.69458	1.68223	1.62447	1.70509																	0.26266	0.247732
350	5.83333	61.4288	61.2599	60.2333	61.6184																							1.59261	1.5813	1.51467	1.60542																	0.203948	0.201855
380	6.33333	59.7247	59.7331	58.5754	59.9691																							1.48291	1.48343	1.41402	1.49807																	0.219398	0.195738
440	7.33333	56.7941	56.978	55.4213	56.8143																							1.3145	1.32439	1.24323	1.31558																	0.168411	0.159038
500	8.33333	53.8356	54.1742	52.4128	53.7187																							1.16617	1.18218	1.1014	1.1607																	0.148326	0.142216
560	9.33333	47.6779	47.8106	45.9396	47.0695																							0.911237	0.916096	0.849784	0.889271																	0.254935	0.266082
620	10.3333	44.5394	44.4406	42.7291	43.8326																							0.803083	0.799877	0.746087	0.780393																	0.108154	0.11622
680	11.3333	41.2148	40.9807	39.1696	40.3382																							0.701109	0.694361	0.643914	0.676115																	0.101974	0.105515
740	12.3333	37.7668	37.5421	36.1488	36.9948																							0.606861	0.60108	0.566141	0.587172																	0.0942486	0.0932816
800	13.3333	34.6238	34.278	32.8811	33.8638																							0.529608	0.521561	0.489892	0.51203																	0.0772529	0.0795188
860	14.3333	31.7273	31.2373	30.1648	30.9213																							0.464715	0.454276	0.431944	0.447623																	0.0648924	0.0672851
950	15.8333	27.926	27.4213	26.4852	27.3017																							0.387462	0.377815	0.36027	0.375549																	0.0515019	0.0509736
1070	17.8333	24.2126	23.7839	23.3038	23.9086																							0.31948	0.31206	0.303846	0.314209																	0.0339913	0.0328779
1190	19.8333	20.0957	19.9592	19.7366	20.2808																							0.251497	0.249362	0.245898	0.254402																	0.0339913	0.0313487
1310	21.8333	16.7021	16.908	16.8882	17.1406																							0.20051	0.203486	0.203199	0.206864																	0.0254935	0.0229381
1430	23.8333	14.3883	14.4066	14.6156	14.98																							0.168064	0.168314	0.171174	0.176194																	0.0162231	0.0175859
1490	24.8333	13.2406	13.3863	13.7168	14.1969																							0.152613	0.154551	0.158975	0.165459																	0.0154506	0.0137629
Temp	EMC db
40	0.0784072
50	0.0516895
60	0.0482699
70	0.036109
[truncated: 34 more columns]

## Sheet: Color and compounds
TEMP	REP	a*	b*	L	Croma	Hue angle	ΔΕ	BI	DISC DPPH	DISC ABTS	GAE
Fresh	1	-7.02667	11.44	32.0667	13.4256	121.559	0	24.5988	74.3613	79.931	320.573
Fresh	2	-6.99167	10.825	39.7217	12.8866	122.858	0	16.8387	75.977	83.44	319.79
Fresh	3	-7.09167	10.3933	39.5067	12.5823	124.307	0	15.3359	74.9419	76.053	315.887
Fresh	4	-7.28	10.1233	38.0517	12.4692	125.721	0	14.7235	78.6278	80.343	322.909
40	1	-6.09	14.8733	39.0767	16.0718	112.267	4.63656	33.5798	68.914	45.098	205.58
40	2	-5.6	13.8333	37.3867	14.9238	112.039	3.47729	32.5194	66.2091	45.115	201.729
40	3	-5.55667	14.0867	37.6833	15.143	111.527	3.74098	33.2823	70.097	43.41	207.56
40	4	-6.01	15.77	39.9233	16.8764	110.862	5.7987	36.2127	70.4362	46.794	207.454
50	1	-5.03	16.2667	38.5533	17.0266	107.183	6.06578	42.137	73.6447	48.78	213.49
50	2	-5.18667	16.4967	39.9967	17.2928	107.454	6.66194	40.705	71.285	48.864	218.11
50	3	-5.21333	16.0733	39.8133	16.8977	107.97	6.21337	39.2321	70.9983	48.671	219.867
50	4	-5.11	14.9367	38.47	15.7866	108.886	4.819	36.6985	69.2124	48.805	220.966
60	1	-0.776667	18.4833	35.2367	18.4996	92.4061	10.2477	69.0548	76.765	55.881	220.69
60	2	-0.933333	20.1667	36.8	20.1883	92.6498	11.3132	73.2486	80.3418	64.064	237.035
60	3	-1.41333	20.81	37.25	20.8579	93.8853	11.6027	74.2717	76.6602	52.509	220.446
60	4	-2.20667	20.3033	36.58	20.4229	96.2028	10.8076	71.6601	73.2943	51.063	204.596
70	1	-3.79	21.97	37.2133	22.2945	99.7876	11.7504	75.1559	80.292	53.644	207.3
70	2	-2.20333	19.67	35.3567	19.793	96.3913	10.4123	71.7425	77.185	56.2	207.085
70	3	-1.81333	19.5267	35.4567	19.6107	95.3055	10.4617	71.6	80.243	55.176	204.362
70	4	-2.65	21.7033	37.4933	21.8645	96.9614	11.8735	75.5138	83.4492	49.548	210.454
